# Supplementary material for: A Trivalent Live Vaccine Elicits Cross-Species Protection Against Acute Otitis Media in a Murine Model
Source: Vaccines (Basel). 2024 Dec 19;12(12):1432. doi: 10.3390/vaccines12121432 (PMC11728825; doi:10.3390/vaccines12121432)
Supplement: Supplementary file 1 [file vaccines-12-01432-s001.zip]

Archive with 2 entries (2 files):
- File S1. The original Western blot figures.pdf
- vaccines-3325062-supplementary.pdf
